# Supplementary material for: Monitoring M-Protein, Therapeutic Antibodies, and Polyclonal Antibodies in a Multiparametric Mass Spectrometry Assay Provides Insight into Therapy Response Kinetics in Patients with Multiple Myeloma
Source: Pharmaceutics. 2025 Jan 19;17(1):135. doi: 10.3390/pharmaceutics17010135 (PMC11769374; doi:10.3390/pharmaceutics17010135)
Supplement: Supplementary file 1 [file pharmaceutics-17-00135-s001.zip]

Archive with 1 entries (1 files):
- pharmaceutics-3327013-supplementary.pdf
